# Supplementary material for: DNA Methylation Signatures Predict Cytogenetic Subtype and Outcome in Pediatric Acute Myeloid Leukemia (AML)
Source: Genes (Basel). 2021 Jun 10;12(6):895. doi: 10.3390/genes12060895 (PMC8229099; doi:10.3390/genes12060895)
Supplement: Supplementary file 1 [file genes-12-00895-s001.zip]

Archive with 2 entries (2 files):
- Krali_Palle_SupplementaryFigures_R1.pdf
- SupplementaryMaterial.xlsx
